# Supplementary material for: The Role of Substrate Surface Geometry in the Photo-Electrochemical Behaviour of Supported TiO2 Nanotube Arrays: A Study Using Electrochemical Impedance Spectroscopy (EIS)
Source: Molecules. 2023 Apr 11;28(8):3378. doi: 10.3390/molecules28083378 (PMC10142648; doi:10.3390/molecules28083378)
Supplement: Supplementary file 1 [file molecules-28-03378-s001.zip]

Archive with 1 entries (1 files):
- molecules-2335365-supplementary.pdf
